# Supplementary material for: Direct Derivatization in Dried Blood Spots for Oxidized and Reduced Glutathione Quantification in Newborns
Source: Antioxidants (Basel). 2022 Jun 14;11(6):1165. doi: 10.3390/antiox11061165 (PMC9219658; doi:10.3390/antiox11061165)
Supplement: Supplementary file 1 [file antioxidants-11-01165-s001.zip]

Archive with 1 entries (1 files):
- antioxidants-1744181-supplementary.pdf
